# Supplementary material for: Effectiveness of Vascular Catheter Removal Versus Retention in Non-ICU Patients with CRBSI or CABSI in Retrospective, Single-Center Study
Source: Microorganisms. 2025 May 7;13(5):1085. doi: 10.3390/microorganisms13051085 (PMC12114613; doi:10.3390/microorganisms13051085)
Supplement: Supplementary file 1 [file microorganisms-13-01085-s001.zip]

Archive with 1 entries (1 files):
- microorganisms-3547012-supplementary.pdf
